# Supplementary material for: From Metaphors to Formalism: A Heuristic Approach to Holistic Assessments of Ecosystem Health
Source: PLoS One. 2016 Aug 10;11(8):e0159481. doi: 10.1371/journal.pone.0159481 (PMC4980027; doi:10.1371/journal.pone.0159481)
Supplement: S1 Appendix — (2 files) Worked examples of an assessment of Good Environmental Status (GES) in the ex-post branch in relation to (a) a theoretical case study focusing on one-out-all-out (OOAO) and the heuristic approach (HA) and (b) an application of HA to OSPAR data and EcoQOs for the Southern North Sea (ZIP) [file pone.0159481.s001.zip]

Archive with 2 entries (2 files):
- Worked example Fock Kraus.csv
- Fock Kraus S1 Appendix.docx
