# Supplementary material for: From Metaphors to Formalism: A Heuristic Approach to Holistic Assessments of Ecosystem Health
Source: PLoS One. 2016 Aug 10;11(8):e0159481. doi: 10.1371/journal.pone.0159481 (PMC4980027; doi:10.1371/journal.pone.0159481)
Supplement: S1 Appendix — (2 files) Worked examples of an assessment of Good Environmental Status (GES) in the ex-post branch in relation to (a) a theoretical case study focusing on one-out-all-out (OOAO) and the heuristic approach (HA) and (b) an application of HA to OSPAR data and EcoQOs for the Southern North Sea (ZIP) [file pone.0159481.s001.zip › Worked example Fock Kraus.csv]

Year	B1_CT	B2_LBBG	B3_SRP	CT_HCB	CT_Hg	CT_PCB	CT_ppDDE	GM_oilrates	LFI	LoadN_Elbe	LoadN_Rhine	LoadP_Elbe	LoadP_Rhine	SG%	Seals_NLD	Seals_SH	TN_LS	TN_SH	TP_LS	TP_SH	VT_Festrub	VT_Halport	VT_LowMarsh	VT_Pucmar	WBM_LS	WBM_NLD	f284	f293	f407	f465	f471	f607	f639	f735	f716	PHI40	CT_sumDDTtrischen
1981										300	580	17.5	55
1982										390	620	19	54.5
1983										250	520	12	45
1984										210	540	11	46
1985									0.22	209	580	12.5	45
1986									0.21	200	470	12	37.5				95	84	2.4	4.2
1987				30	950	2100	90		0.19	240	570	13	42	29	60	20	29	103	2.6	2.05
1988				410	2300	5500	450		0.175	350	630	16	39	29	65	20	62	52	3.75	2.74
1989				90	1200	2100	190		0.165	290	590	12.5	44	29	70	20	79	50	3.3	2.7	18	1	8	70	35	40
1990				58	1500	5400	460	77	0.152	180	390	9	27.5	29	80	20	66	61	3.85	2.5	18.125	1.438	9.125	67.125	45	35
1991				40	380	3100	210	71	0.149	160	350	7	22	29	95	50	72	61	2.3	2.1	18.25	1.875	10.25	64.25	60	20	2.829	1.724	44.2	0.183	0.518	15.939	0	0.044	0.151	1.07692	100
1992	131.593	44.231	165.905	45	990	2700	195	63	0.141	120	325	6	17.5	69	100	49	57	60	2.5	2.78	18.375	2.313	11.375	61.375	73	12	3.273	10.826	38.963	0.886	0.488	6.041	0	0	0.061	0.97222	240
1993	126.532	49.698	154.33	55	1000	1400	195	58	0.14	170	400	7.5	19.2	26	140	52	47	70	2.7	4.2	18.5	2.75	12.5	58.5	55	22	1.976	5.202	31.796	0.677	0.372	8.281	0	0.094	0.033	1.17073	60
1994	121.665	55.841	143.563	25	510	1300	155	52	0.139	180	408	6.2	22.5	26	210	52	46	55	2.3	1.45	18.625	3.188	13.625	55.625	35	26	4.644	5.105	28.154	0.046	0.413	3.814	0	0.053	0.094	0.74194	40
1995	116.986	62.742	133.547	37.5	780	1550	220	52	0.15	300	510	9.5	38	26	210	55	60	45	2.25	1.125	18.75	3.625	14.75	52.75	30	28	3.715	9.224	14.198	4.96	0.753	2.053	0	0	0.054	0.54545	65
1996	112.486	70.497	124.23	50	1100	1800	270	55	0.15	250	515	9	32	29.5	280	90	60	49	2.125	1.9	18.875	4.063	15.875	49.875	32	25	4.768	1.364	28.531	0.028	0.407	2.823	0	0.069	0.017	0.73529	120
1997	108.16	79.21	115.563	65	850	1500	190	58	0.15	170	295	6	19.5	29	305	55	49	60	3.3	2.8	19	4.5	17	47	21	18	4.744	5.415	58.099	1.233	0.149	5.836	0	0.396	0.029	0.68182	40
1998	104	89	107.5	30	600	850	95	59.5	0.14	160	290	5.8	15	30.5	310	60	68	62	3.25	1.5	17.4	6.2	18	41.9	20	20	5.083	2.008	49.543	0.323	0.141	12.77	0	0	0.074	0.61538	97
1999	100	100	100	29	650	1000	96	60.5	0.13	190	370	7.5	17.5	35.5	330	102	65	35	2.6	1.55	15.8	7.9	19	36.8	40	40	7.033	2.471	47.179	0.278	0.447	10.643	0	0	0.03	0.40541	177
2000	96	111	92.5	35	550	1550	175	52.5	0.12	190	360	7	18	35.5	520	100	55	37	2.95	1.4	14.2	9.6	20	31.7	58	42	5.559	2.398	28.375	4.774	0.404	4.365	0	0	0.011	0.56757	160
2001	92.16	123.21	85.563	25	480	1650	150	49	0.11	170	360	6.5	17	50	390	75	59	36	3.4	1.5	12.6	11.3	21	26.6	62	35	11.477	4.48	69.27	3.128	0.256	5.353	0.001	0	0.01	0.43243	178
2002	88.474	136.763	79.145	26	350	1600	180	46	0.105	150	380	8	12	38.5	530	55	49	45	3.1	1.25	11	13	22	21.5	65	30	6.666	1.64	67.141	1.446	0.171	4.779	0	0	0.008	0.59375	96
2003	84.935	151.807	73.209	26	600	1050	90	39.5	0.11	230	410	9	22	51	950	70	78	38	3.75	1.1	9.1	16.2	21.4	19.2	64	25	7.111	0.548	55.092	0.005	0.338	7.437	0	0	0.01	0.625	141
2004	81.537	168.506	67.719	22	55	950	130	35.5	0.115	155	255	5	21	56.5	1080	90	71	37	3.85	1.9	7.2	19.4	20.8	16.9	50	25	3.283	0.148	36.194	0.046	0.386	4.245	0	0	0.008	0.375	280
2005	78.276	187.041	62.64	22	450	1250	280	38	0.12	130	280	5.5	25.5	74	1105	110	70	42	3.1	2.25	5.3	22.6	20.2	14.6	51	38	7.219	0.68	43.604	0.188	0.839	7.863	0	0	0.009	0.59375	115
2006	75.145	207.616	57.942	15	500	975	105	35.5	0.125	140	245	6.5	19.5	96	1500	305					3.4	25.8	19.6	12.3	45	28	6.591	2.938	24.561	1.203	0.691	5.547	0	0	0.002	0.6875	180
2007	72.139	230.454	53.596	30	495	1050	170	29	0.129	135	275	5.5	20.5	94	1790	310					1.5	29	19	10	45	35	6.707	0.298	44.519	0.012	0.106	11.435	0	0	0.022	0.62069	95
2008				12	470	550	90		0.135						1500	275									50	26	3.806	1.805	50.781	0.261	0.967	14.235	0	0	0.042	0.6129	95
